# Supplementary material for: Tick-borne encephalitis foci in northeast Italy revealed by combined virus detection in ticks, serosurvey on goats and human cases
Source: Emerg Microbes Infect. 2020 Feb 26;9(1):474–84. doi: 10.1080/22221751.2020.1730246 (PMC7054962; doi:10.1080/22221751.2020.1730246)
Supplement: Supplemental Material [file TEMI_A_1730246_SM0494.zip]

Archive with 4 entries (4 files):
- Suppl. Tab. 1.xlsx
- Suppl. Tab. 2.xlsx
- Suppl. Tab. 3.xlsx
- Supplementary material.docx
