# Supplementary material for: Tick-borne encephalitis foci in northeast Italy revealed by combined virus detection in ticks, serosurvey on goats and human cases
Source: Emerg Microbes Infect. 2020 Feb 26;9(1):474–84. doi: 10.1080/22221751.2020.1730246 (PMC7054962; doi:10.1080/22221751.2020.1730246)
Supplement: Supplemental Material [file TEMI_A_1730246_SM0494.zip › Suppl. Tab. 1.xlsx]

## Sheet: Sheet1
Year	Valle dei Laghi	Val di Non	Val di Cembra	Val d'Adige	Vallagarina	Others	TOTAL	IR	Average IR
1992-99	10	0	0	0	0	0	10	0.273124	0.27
2000	1	1	0	1	0	0	3	0.63761	0.725433
2001	4	0	1	1	0	0	6	1.265
2002	1	0	1	0	0	0	2	0.418972
2003	1	2	1	1	0	0	5	1.03486
2004	3	2	1	0	0	0	6	1.22242
2005	1	0	0	1	0	0	2	0.401973
2006	3	3	2	1	0	0	9	1.79112
2007	1	2	1	0	0	0	4	0.788908
2008	0	1	0	0	0	0	1	0.194796
2009	0	1	0	0	0	0	1	0.192382
2010	0	1	0	0	0	0	1	0.190539
2011	1	2	0	0	0	0	3	0.566618
2012	1	5	1	3	0	0	10	1.90521	2.82
2013	2	7	4	1	2	1	17	3.20568
2014	0	3	4	0	2	0	9	1.67836
2015	1	2	1	3	0	1	8	1.4886
2016	0	5	3	5	2	0	15	2.78695
2017	1	13	0	2	1	2	19	3.52764
2018	2	10	2	0	0	4	18	3.33396
2019	0	11	2	2	3	7	25	4.62
1992-2019	33	71	24	21	10	15	174
