# Supplementary material for: Tick-borne encephalitis foci in northeast Italy revealed by combined virus detection in ticks, serosurvey on goats and human cases
Source: Emerg Microbes Infect. 2020 Feb 26;9(1):474–84. doi: 10.1080/22221751.2020.1730246 (PMC7054962; doi:10.1080/22221751.2020.1730246)
Supplement: Supplemental Material [file TEMI_A_1730246_SM0494.zip › Suppl. Tab. 2.xlsx]

## Sheet: Localizzazione casi TBE 2017 
Locality	Municipality	Valley	N° of cases
Vervò	Predaia	Val di Non	2
Smarano	Predaia	Val di Non	2
Coredo	Predaia	Val di Non	2
Sores	Predaia	Val di Non	1
Sarnonico	Sarnonico	Val di Non	2
Romeno	Romeno	Val di Non	1
Brez	Brez	Val di Non	2
Livo	Livo	Val di Non	1
Terlago	Vallelaghi	Valle dei Laghi	1
Vigo Meano	Trento	Val d'Adige	1
Trento	Trento	Val d'Adige	1
Sorni	Lavis	Other	1
Fai della Paganella	Fai della Paganella	Other	1
Pomarolo	Pomarolo	Vallagarina	1
TOTAL			19
