# Supplementary material for: Tick-borne encephalitis foci in northeast Italy revealed by combined virus detection in ticks, serosurvey on goats and human cases
Source: Emerg Microbes Infect. 2020 Feb 26;9(1):474–84. doi: 10.1080/22221751.2020.1730246 (PMC7054962; doi:10.1080/22221751.2020.1730246)
Supplement: Supplemental Material [file TEMI_A_1730246_SM0494.zip › Suppl. Tab. 3.xlsx]

## Sheet: Foglio1
Municipality	Valley	Tested goats	TBEV positive goats confirmed by VNT
BESENELLO	Val d'Adige	5	0
BIENO	Valsugana	3	0
BLEGGIO SUPERIORE	Valli Giudicarie	10	1
BONDO	Valli Giudicarie	5	0
BORGO CHIESE	Valli Giudicarie	2	0
BRENTONICO	Vallagarina	59	0
BRIONE	Valli Giudicarie	9	0
CANAL SAN BOVO	Val di Fiemme	3	0
CASTELLO MOLINA DI FIEMME	Val di Fiemme	18	0
CLES	Val di Non	7	0
COMANO TERME	Valli Giudicarie	5	0
CONDINO	Valli Giudicarie	3	0
DENNO	Val di Non	5	0
DIMARO	Val di Sole	9	0
FRASSILONGO	Valsugana	70	0
LEDRO	Valli Giudicarie	6	0
LEVICO	Valsugana	50	0
MEZZANA	Val di Sole	7	0
MOENA	Fassa	10	0
MORI	Vallagarina	18	6
NOVALEDO	Valsugana	4	0
PALU' DEL FERSINA	Valsugana	35	0
PEJO	Val di Sole	23	2
PELLIZZANO	Val di Sole	6	0
PIEVE DI BONO	Valli Giudicarie	11	0
PINZOLO	Valli Giudicarie	6	0
PREDAZZO	Val di Fiemme	26	1
PREZZO	Valli Giudicarie	10	0
RAGOLI	Valli Giudicarie	3	0
RONCEGNO TERME	Valsugana	90	1
RONZONE	Val di Non	3	0
RUFFRE'	Val di Non	9	0
SIROR	Valle di Primiero	2	0
STORO	Valli Giudicarie	19	0
STRIGNO	Valsugana	5	0
TAIO	Val di Non	1	0
TELVE DI SOPRA	Valsugana	50	0
TONADICO	Valle di Primiero	8	0
TRAMBILENO	Vallagarina	41	0
TRANSACQUA	Valle di Primiero	16	0
VARENA	Val di Fiemme	23	0
ZIANO	Val di Fiemme	11	0
TOTAL		706	11
